# Supplementary material for: Social Value Orientation and Capitalism in Societies
Source: PLoS One. 2016 Oct 28;11(10):e0165067. doi: 10.1371/journal.pone.0165067 (PMC5085091; doi:10.1371/journal.pone.0165067)
Supplement: S1 File — It contains all the necessary data to replicate the statistical and regression results presented in this paper. (XLSX) [file pone.0165067.s001.xlsx]

## Sheet: Sheet1
SVO	HHIncomem_1000	Age	Educationys	dhaka	bogra	dacope	AgeL12	male	singfam	eco_occupation	wage-labor_occupation	business_service
3	35	1	20	1	0	0	3	1	1	0	0	1
2	20	0	17	1	0	0	0	1	1	0	0	1
1	180	1	17	1	0	0	1	0	1	0	0	1
1	51	0	17	1	0	0	1	0	0	0	0	1
2	88.9	1	17	1	0	0	1	1	0	0	0	1
1	7.35	2	5	1	0	0	0	1	1	0	0	1
3	25	1	10	1	0	0	2	1	0	0	1	0
0	25	1	12	1	0	0	0	1	1	0	0	1
1	27	1	12	1	0	0	1	1	1	0	1	0
1	70	0	17	1	0	0	0	1	1	0	0	1
1	8.5	0	10	1	0	0	0	1	1	0	1	0
0	10	0	5	1	0	0	2	0	0	0	1	0
2	16	0	5	1	0	0	0	0	1	0	1	0
2	18	0	12	1	0	0	1	0	0	0	1	0
1	18	0	5	1	0	0	1	0	0	0	1	0
1	25	0	0	1	0	0	1	0	0	0	1	0
1	17	0	5	1	0	0	2	0	0	0	1	0
1	24	1	5	1	0	0	0	0	1	0	1	0
1	15	0	5	1	0	0	0	0	1	0	1	0
2	25	0	5	1	0	0	0	0	1	0	1	0
3	15	0	5	1	0	0	1	0	0	0	1	0
0	23	0	5	1	0	0	1	0	1	0	0	1
0	60	0	17	1	0	0	0	1	1	0	0	1
2	200	0	17	1	0	0	1	1	0	0	0	1
0	30	1	17	1	0	0	1	1	1	0	0	1
0	100	0	17	1	0	0	0	0	0	0	0	1
0	12	0	12	1	0	0	0	0	1	0	0	1
0	13.5	0	12	1	0	0	0	0	1	0	0	1
0	12	0	10	1	0	0	0	1	1	0	1	0
2	50	0	17	1	0	0	1	0	1	0	0	1
0	60	0	17	1	0	0	1	1	0	0	0	1
0	50	0	17	1	0	0	0	1	1	0	0	1
0	12	0	12	1	0	0	0	0	1	0	0	1
1	100	0	17	1	0	0	1	0	0	0	0	1
3	23	0	17	1	0	0	0	0	1	0	0	1
3	400	0	17	1	0	0	0	1	0	0	0	1
1	350	1	17	1	0	0	2	1	0	0	0	1
0	125	1	17	1	0	0	1	1	1	0	0	1
0	300	1	17	1	0	0	2	1	0	0	0	1
0	55	1	17	1	0	0	0	1	1	0	0	1
2	120	0	17	1	0	0	0	0	0	0	0	1
2	150	1	17	1	0	0	0	1	0	0	0	1
2	400	0	17	1	0	0	0	1	0	0	0	1
0	160	1	17	1	0	0	0	1	1	0	0	1
2	700	1	17	1	0	0	2	1	0	0	0	1
0	22	0	17	1	0	0	1	1	1	0	0	1
2	16	0	17	1	0	0	0	1	1	0	0	1
2	110	1	17	1	0	0	0	0	1	0	0	1
0	25	1	17	1	0	0	0	0	1	0	0	1
2	5	0	12	1	0	0	0	1	1	0	0	1
2	70	0	17	1	0	0	0	1	0	0	0	1
2	11	0	10	1	0	0	0	1	1	0	0	1
2	30	1	17	1	0	0	1	1	1	0	0	1
3	34	0	16	1	0	0	0	0	1	0	0	1
0	50	3	10	1	0	0	2	1	0	0	1	0
2	22	3	10	1	0	0	0	1	0	0	0	1
0	52	2	17	1	0	0	1	0	1	0	0	1
3	20.1	1	12	1	0	0	2	0	0	0	0	1
1	140	1	17	1	0	0	1	1	0	0	0	1
3	57	0	10	1	0	0	2	0	1	0	0	1
2	16.577	1	17	1	0	0	0	1	0	0	0	1
3	45	1	17	1	0	0	2	1	1	0	0	1
1	70	1	17	1	0	0	0	0	0	0	0	1
0	57	1	16	1	0	0	0	0	0	0	0	1
3	400	2	12	1	0	0	0	1	1	0	0	1
3	250	0	16	1	0	0	1	1	1	0	0	1
3	23	0	12	1	0	0	1	1	1	0	0	1
3	80	1	17	1	0	0	1	1	0	0	0	1
3	200	0	10	1	0	0	0	1	1	0	0	1
3	20	0	16	1	0	0	0	1	1	0	0	1
0	100	0	12	1	0	0	1	1	1	0	0	1
0	40	2	17	1	0	0	2	1	0	0	0	1
0	120	0	16	1	0	0	0	1	1	0	0	1
0	100	0	10	1	0	0	0	1	0	0	0	1
0	125	1	16	1	0	0	4	1	0	0	0	1
1	9	0	16	1	0	0	0	1	1	0	0	1
2	6	0	12	1	0	0	0	1	1	0	0	1
2	300	2	16	1	0	0	1	1	1	0	0	1
0	35	0	17	1	0	0	0	1	1	0	0	1
2	1000	1	16	1	0	0	1	1	0	0	0	1
0	25	0	17	1	0	0	0	1	1	0	0	1
1	200	1	12	1	0	0	2	1	0	0	0	1
2	10000	4	20	1	0	0	0	1	0	0	0	1
1	15.5	0	17	1	0	0	0	1	1	0	0	1
3	40	0	16	1	0	0	1	1	0	0	0	1
0	150	1	16	1	0	0	1	1	1	0	0	1
2	22	0	10	1	0	0	0	1	1	0	0	1
2	300	0	10	1	0	0	1	1	0	0	0	1
0	10	2	10	1	0	0	3	1	0	0	0	1
2	160	2	16	1	0	0	2	1	1	0	0	1
0	700	3	17	1	0	0	0	0	1	0	0	1
3	200	1	17	1	0	0	0	1	1	0	0	1
0	2000	5	12	1	0	0	0	1	1	0	0	1
3	120	0	16	1	0	0	1	1	0	0	0	1
3	30	1	10	1	0	0	1	1	1	0	0	1
1	39	0	17	1	0	0	0	1	0	0	0	1
1	35	0	17	1	0	0	2	0	0	0	0	1
3	35	0	17	1	0	0	1	1	0	0	0	1
0	70	0	17	1	0	0	0	1	0	0	0	1
3	15	0	12	1	0	0	6	0	0	0	0	1
1	37	0	17	1	0	0	0	1	1	0	0	1
3	22	0	17	1	0	0	0	1	1	0	0	1
2	30	0	17	1	0	0	0	1	1	0	0	1
0	18	0	16	1	0	0	0	1	1	0	0	1
1	30	0	17	1	0	0	0	1	1	0	0	1
2	70	0	17	1	0	0	0	1	1	0	0	1
1	40	0	17	1	0	0	1	1	1	0	0	1
1	60	1	17	1	0	0	0	1	0	0	0	1
1	700	1	17	1	0	0	0	1	1	0	0	1
1	40	1	16	1	0	0	2	1	0	0	0	1
1	40	0	17	1	0	0	0	0	0	0	0	1
0	60	1	16	1	0	0	0	1	1	0	0	1
0	50	1	16	1	0	0	1	1	0	0	0	1
0	60	1	17	1	0	0	0	1	1	0	0	1
1	50	1	16	1	0	0	0	1	0	0	0	1
0	80	1	17	1	0	0	1	1	1	0	0	1
3	45	0	0	1	0	0	0	1	1	0	0	1
2	30	0	17	1	0	0	0	1	1	0	0	1
2	70	1	17	1	0	0	2	1	0	0	0	1
2	65	0	16	1	0	0	0	1	1	0	0	1
2	50	1	16	1	0	0	3	1	0	0	0	1
2	70	1	17	1	0	0	1	1	1	0	0	1
0	80	1	17	1	0	0	0	1	1	0	0	1
2	70	1	17	1	0	0	3	1	1	0	0	1
0	40	0	17	1	0	0	0	1	1	0	0	1
1	60	0	5	1	0	0	1	1	0	0	1	0
0	40	2	5	1	0	0	1	1	0	0	0	1
1	20	2	0	1	0	0	2	1	1	0	1	0
1	18	0	5	1	0	0	0	1	1	0	1	0
3	15	2	5	1	0	0	1	1	1	0	1	0
2	14	0	0	1	0	0	3	1	1	0	1	0
0	25	1	5	1	0	0	2	1	1	0	1	0
1	19	2	0	1	0	0	0	1	1	0	1	0
1	22	0	0	1	0	0	0	1	0	0	1	0
2	15	0	5	1	0	0	1	1	1	0	1	0
2	26	0	0	1	0	0	1	1	0	0	1	0
2	19	0	5	1	0	0	0	1	0	0	1	0
3	9	3	5	1	0	0	3	1	1	0	1	0
1	15	0	10	1	0	0	0	1	1	0	1	0
3	6.5	0	10	1	0	0	0	1	1	0	0	1
1	12	0	5	1	0	0	1	0	0	0	1	0
1	16.1	0	5	1	0	0	0	0	1	0	1	0
2	11.7	1	5	1	0	0	1	0	0	0	0	1
1	27	1	5	1	0	0	2	1	1	0	0	1
1	16.2	0	5	1	0	0	0	0	1	0	1	0
1	13	0	5	1	0	0	2	0	0	0	1	0
0	16	1	10	1	0	0	0	0	0	0	1	0
2	20	1	10	1	0	0	1	1	1	0	0	1
0	14	0	5	1	0	0	0	0	0	0	1	0
2	34	1	17	1	0	0	1	1	1	0	0	1
2	30	0	16	1	0	0	0	1	1	0	0	1
1	70	0	17	1	0	0	0	1	1	0	0	1
1	70	1	17	1	0	0	0	1	1	0	0	1
3	100	0	17	1	0	0	0	0	0	0	0	1
1	200	0	17	1	0	0	0	0	0	0	0	1
3	125	0	17	1	0	0	3	0	0	0	0	1
3	25.37	0	17	1	0	0	1	1	0	0	0	1
2	42	2	17	1	0	0	2	1	1	0	0	1
2	40	0	17	1	0	0	1	0	1	0	0	1
0	14	0	17	1	0	0	0	1	1	0	0	1
2	65	0	17	1	0	0	0	0	1	0	0	1
2	300	1	17	1	0	0	3	0	0	0	0	1
0	50	1	17	1	0	0	0	1	1	0	0	1
1	50	1	17	1	0	0	2	1	0	0	0	1
2	54	0	17	1	0	0	0	1	1	0	0	0
0	150	1	17	1	0	0	1	1	0	0	0	1
2	50	2	17	1	0	0	2	1	1	0	0	1
2	100	2	17	1	0	0	1	0	1	0	0	1
3	40	0	17	1	0	0	0	1	0	0	0	1
1	30	0	17	1	0	0	1	1	1	0	0	1
1	50	1	17	1	0	0	0	1	1	0	0	1
1	25	1	17	1	0	0	0	1	1	0	0	1
3	200	2	17	1	0	0	1	0	1	0	0	1
2	20	0	16	1	0	0	0	1	1	0	0	1
2	85	1	17	1	0	0	1	1	0	0	0	1
0	70	0	17	1	0	0	0	1	1	0	0	1
2	100	0	17	1	0	0	0	1	0	0	0	1
2	12	1	16	1	0	0	1	1	1	0	0	1
3	25	0	17	1	0	0	1	1	1	0	0	1
2	37	0	10	1	0	0	4	1	1	0	1	0
1	35	1	17	1	0	0	1	1	1	0	0	1
1	40	0	16	1	0	0	2	1	0	0	0	1
0	600	2	17	1	0	0	2	1	1	0	0	1
0	11	0	16	1	0	0	1	1	1	0	0	1
0	500	1	17	1	0	0	6	1	0	0	0	1
0	21.575	1	17	1	0	0	0	1	1	0	0	1
2	20.31	1	17	1	0	0	0	1	0	0	0	1
3	22	1	16	1	0	0	0	1	0	0	0	1
1	60	1	16	1	0	0	0	0	1	0	0	1
0	11.09	1	17	1	0	0	1	1	1	0	0	1
3	20	1	17	1	0	0	2	1	0	0	0	1
1	21	0	16	1	0	0	0	1	1	0	0	1
1	60	1	17	1	0	0	0	1	1	0	0	1
0	85	0	17	1	0	0	2	1	0	0	0	1
1	85	0	17	1	0	0	0	1	1	0	0	1
0	90	0	16	1	0	0	0	0	1	0	0	1
3	130	1	17	1	0	0	0	1	1	0	0	1
0	180	0	16	1	0	0	0	0	0	0	0	1
0	70	0	16	1	0	0	0	1	1	0	0	1
3	142	0	16	1	0	0	1	1	0	0	0	1
3	20	0	17	1	0	0	0	0	0	0	0	1
3	20	0	17	1	0	0	0	0	0	0	0	0
3	100	1	16	1	0	0	0	0	0	0	0	1
2	70	0	17	1	0	0	0	1	1	0	0	1
3	55	0	17	1	0	0	0	1	1	0	0	1
0	80	0	17	1	0	0	0	1	1	0	0	1
3	18	0	16	1	0	0	0	1	1	0	0	1
2	22	0	17	1	0	0	0	1	0	0	0	1
0	150	0	16	1	0	0	0	0	1	0	0	1
0	150	0	16	1	0	0	1	1	0	0	0	1
2	110	1	16	1	0	0	2	1	0	0	0	1
0	600	1	17	1	0	0	1	1	1	0	0	1
3	500	1	17	1	0	0	0	1	0	0	0	1
2	80	1	16	1	0	0	2	1	1	0	0	1
0	300	0	16	1	0	0	0	1	1	0	0	1
0	700	2	17	1	0	0	1	1	1	0	0	1
0	400	1	17	1	0	0	1	1	1	0	0	1
0	80	0	17	1	0	0	0	0	1	0	0	1
2	40	1	16	1	0	0	1	1	1	0	0	1
0	250	1	17	1	0	0	1	1	1	0	0	1
2	60	0	16	1	0	0	0	0	1	0	0	1
0	150	2	17	1	0	0	0	1	0	0	0	1
2	12	0	12	1	0	0	0	0	1	0	0	1
0	80	1	16	1	0	0	1	1	1	0	0	1
0	150	2	16	1	0	0	0	0	0	0	0	1
2	40	1	17	1	0	0	1	1	1	0	0	1
0	300	2	16	1	0	0	0	1	0	0	0	1
0	50	1	16	1	0	0	1	1	1	0	0	1
0	80	0	16	1	0	0	0	0	1	0	0	1
0	70	2	17	1	0	0	0	1	1	0	0	1
2	200	1	17	1	0	0	1	1	0	0	0	1
0	75	0	17	1	0	0	1	0	1	0	0	1
0	300	1	17	1	0	0	0	1	0	0	0	1
2	20	2	5	1	0	0	1	1	1	0	0	1
3	8	1	5	1	0	0	1	1	1	0	0	1
2	15	2	5	1	0	0	1	1	1	0	0	1
2	31	0	10	1	0	0	2	1	1	0	0	1
0	10	0	10	1	0	0	2	1	1	0	1	0
0	13	1	17	1	0	0	0	1	1	0	1	0
0	63	0	10	1	0	0	4	1	0	0	1	0
3	26	1	12	1	0	0	1	1	1	0	1	0
1	61	2	12	1	0	0	1	1	1	0	0	1
0	39	1	16	1	0	0	1	1	0	0	1	0
2	53	1	12	1	0	0	0	1	1	0	1	0
0	9	0	12	1	0	0	0	1	1	0	0	1
0	24	0	5	1	0	0	0	1	1	0	1	0
2	7.5	0	5	1	0	0	0	1	1	0	1	0
2	33.54	0	10	1	0	0	1	1	1	0	0	1
0	7	0	5	1	0	0	0	1	1	0	1	0
3	27	0	10	1	0	0	0	1	1	0	0	1
2	18	0	16	1	0	0	3	1	1	0	0	1
0	18	1	5	1	0	0	0	1	1	0	0	1
0	9	1	0	1	0	0	1	1	1	0	1	0
1	60	2	10	1	0	0	4	1	0	0	0	1
2	15	1	5	1	0	0	3	1	0	0	0	1
0	12.5	1	5	1	0	0	0	1	1	0	1	0
2	10	1	12	1	0	0	1	1	1	0	0	1
0	30	0	17	1	0	0	0	1	1	0	0	1
3	12	0	12	1	0	0	2	1	1	0	1	0
2	10	1	10	1	0	0	0	1	1	0	1	0
2	175	1	12	1	0	0	2	1	1	0	0	1
3	5	1	17	1	0	0	0	1	1	0	0	1
0	19	0	12	1	0	0	0	1	1	0	1	0
3	10	1	5	1	0	0	1	1	1	0	1	0
0	12.5	1	5	1	0	0	2	1	0	0	1	0
3	23	0	5	1	0	0	0	1	1	0	1	0
2	25	0	5	1	0	0	0	1	1	0	0	1
0	17.5	2	5	1	0	0	2	1	1	0	1	0
0	18	1	5	1	0	0	1	1	1	0	0	1
0	15	0	5	1	0	0	0	1	1	0	1	0
1	18	0	5	1	0	0	2	1	0	0	0	1
0	29.5	0	10	1	0	0	1	1	1	0	0	1
3	10	0	10	1	0	0	0	1	1	0	1	0
2	58.7	1	17	1	0	0	1	1	0	0	1	0
2	22	0	17	1	0	0	2	1	0	0	0	1
2	40	0	17	1	0	0	3	1	0	0	0	1
3	2.5	0	17	1	0	0	0	1	1	0	0	1
2	35	1	17	1	0	0	1	1	1	0	0	1
2	27	0	17	1	0	0	1	1	0	0	0	1
1	70	0	17	1	0	0	2	1	0	0	0	1
2	23	0	17	1	0	0	0	1	0	0	0	1
3	10	0	5	1	0	0	0	1	1	0	1	0
2	16.3	2	5	1	0	0	2	1	1	0	0	1
3	11.3	3	5	1	0	0	4	1	0	0	1	0
3	21	0	10	1	0	0	2	1	1	0	0	1
2	50	0	5	1	0	0	2	1	0	0	0	1
2	44	1	5	1	0	0	4	1	0	0	1	0
0	40.46	0	16	1	0	0	0	1	1	0	0	1
2	15	1	5	1	0	0	2	1	1	0	1	0
0	13	0	10	1	0	0	1	1	0	0	0	1
0	19	0	5	1	0	0	1	1	0	0	1	0
0	10	0	12	1	0	0	1	1	1	0	0	1
0	11	0	5	1	0	0	1	1	1	0	1	0
0	80	1	10	1	0	0	2	1	0	0	1	0
3	70	1	5	1	0	0	5	1	0	0	0	1
3	28	1	5	1	0	0	2	1	0	0	0	1
3	45	0	0	1	0	0	1	1	0	0	0	1
0	30	4	0	1	0	0	0	1	1	0	1	0
2	20	1	10	1	0	0	2	1	0	0	1	0
3	20.75	0	12	1	0	0	0	1	1	0	0	1
0	20	4	0	1	0	0	0	1	1	0	1	0
1	10	2	5	1	0	0	0	1	0	0	1	0
2	27	3	0	1	0	0	2	1	0	0	0	1
0	14.5	2	17	1	0	0	0	1	1	0	0	1
2	50	0	13	1	0	0	0	1	0	0	0	1
2	7	1	10	1	0	0	0	1	1	0	0	1
1	65	1	13	1	0	0	0	1	0	0	0	1
2	19	0	5	1	0	0	1	1	1	0	1	0
2	11	0	0	1	0	0	4	1	0	0	1	0
2	24	0	5	1	0	0	1	1	0	0	1	0
3	14	1	5	1	0	0	0	1	1	0	0	1
2	22	1	5	1	0	0	0	1	1	0	1	0
2	17	1	5	1	0	0	1	1	1	0	0	1
2	35	1	10	1	0	0	1	1	0	0	0	1
2	30	0	5	1	0	0	1	1	0	0	0	1
2	18	3	0	1	0	0	0	1	1	0	1	0
0	24.5	0	5	1	0	0	2	1	0	0	0	1
2	47.5	3	16	1	0	0	2	1	0	0	0	1
0	13.5	0	10	1	0	0	0	1	1	0	0	1
2	17	1	12	1	0	0	2	1	1	0	0	1
0	11	1	17	1	0	0	0	1	1	0	0	1
3	40	0	12	1	0	0	0	1	1	0	0	1
3	50	1	16	1	0	0	1	1	1	0	0	1
2	20	0	12	1	0	0	0	1	0	0	0	1
3	15	0	12	1	0	0	2	1	1	0	0	1
0	37	0	5	1	0	0	0	1	1	0	0	1
3	100	0	10	1	0	0	0	1	0	0	0	1
3	45	0	12	1	0	0	1	1	0	0	0	1
1	50	1	12	1	0	0	4	1	1	0	0	1
2	57	1	17	1	0	0	1	1	0	0	0	1
0	24	1	16	1	0	0	1	1	1	0	0	1
0	35	1	17	1	0	0	0	1	1	0	0	1
2	17	1	5	1	0	0	1	1	0	0	0	1
0	15	2	10	1	0	0	0	1	1	0	0	1
1	10	2	12	0	1	0	1	1	1	0	0	1
1	15	0	12	0	1	0	1	1	0	1	0	0
1	14	0	0	0	1	0	1	1	1	0	1	0
1	6	4	12	0	1	0	2	1	1	0	1	0
1	21	0	12	0	1	0	1	1	0	0	0	1
1	18	0	16	0	1	0	0	1	0	0	0	1
1	27	0	12	0	1	0	0	1	1	0	0	1
1	11	1	5	0	1	0	3	1	1	0	0	1
1	6	4	0	0	1	0	0	1	1	0	1	0
1	12	1	5	0	1	0	1	1	1	0	0	1
1	8	1	12	0	1	0	2	1	1	0	0	1
1	6	0	5	0	1	0	1	1	1	1	0	0
1	6.666	0	16	0	1	0	0	1	0	1	0	0
1	40	2	5	0	1	0	1	1	1	0	0	1
1	12	0	5	0	1	0	2	1	1	0	0	1
1	12	2	0	0	1	0	0	1	1	0	1	0
1	13	1	16	0	1	0	0	1	1	0	0	1
1	22	1	12	0	1	0	1	1	0	0	0	1
1	24	5	5	0	1	0	2	1	0	1	0	0
1	12	2	5	0	1	0	1	1	1	1	0	0
1	30	1	12	0	1	0	0	1	1	0	0	1
1	35	2	12	0	1	0	0	0	1	0	0	1
1	16	0	5	0	1	0	2	0	1	0	0	1
1	8	1	0	0	1	0	0	1	1	0	0	1
1	7	0	0	0	1	0	0	0	1	0	1	0
2	5	3	5	0	1	0	0	1	1	0	1	0
1	8	5	5	0	1	0	0	1	1	1	0	0
3	7	1	12	0	1	0	1	1	1	1	0	0
2	8	0	12	0	1	0	1	1	0	1	0	0
1	11	3	0	0	1	0	0	1	1	0	0	1
2	32	0	12	0	1	0	0	1	1	0	0	1
3	4	1	0	0	1	0	1	1	1	0	1	0
3	7	3	0	0	1	0	0	1	1	1	0	0
2	8.5	1	12	0	1	0	2	1	1	0	0	1
3	4.8	4	0	0	1	0	0	1	1	0	1	0
3	7.5	2	0	0	1	0	1	1	1	0	1	0
3	20	0	5	0	1	0	2	1	1	0	0	1
3	15	0	12	0	1	0	0	1	0	0	0	1
2	8	1	5	0	1	0	1	1	1	0	0	1
3	8.333	1	0	0	1	0	3	1	0	0	1	0
0	14	0	12	0	1	0	0	1	1	0	1	0
2	7	1	5	0	1	0	1	1	1	0	0	1
3	20	2	5	0	1	0	0	1	1	1	0	0
0	6	2	0	0	1	0	1	1	1	0	0	1
3	7	0	5	0	1	0	1	1	1	0	1	0
1	20	0	5	0	1	0	1	1	1	0	0	1
2	18	0	12	0	1	0	0	1	1	0	0	1
3	5	1	12	0	1	0	1	1	1	1	0	0
3	8.333	2	5	0	1	0	1	1	1	1	0	0
2	35	1	12	0	1	0	1	1	0	0	0	1
2	35	5	12	0	1	0	2	1	0	1	0	0
0	6	0	0	0	1	0	0	1	1	1	0	0
3	8	2	0	0	1	0	0	1	1	0	1	0
3	13.333	3	0	0	1	0	0	1	1	0	0	1
0	12	0	12	0	1	0	1	1	1	0	0	1
3	6	3	0	0	1	0	0	0	1	1	0	0
2	8	0	5	0	1	0	1	1	1	0	1	0
3	30	0	12	0	1	0	0	1	1	0	0	1
2	6	2	5	0	1	0	0	1	1	1	0	0
2	7	3	5	0	1	0	0	1	1	1	0	0
2	25	0	10	0	1	0	0	1	0	0	0	1
0	15	0	10	0	1	0	1	1	1	0	1	0
2	10	0	0	0	1	0	1	1	1	0	1	0
2	8	1	5	0	1	0	1	1	1	0	0	1
0	40	0	10	0	1	0	1	1	0	1	0	0
3	7	0	0	0	1	0	2	1	1	1	0	0
2	16	1	12	0	1	0	1	1	1	0	0	1
3	6	1	5	0	1	0	0	1	1	1	0	0
2	14	1	10	0	1	0	0	1	1	1	0	0
3	10	0	5	0	1	0	1	1	1	0	1	0
3	20	4	5	0	1	0	0	1	1	1	0	0
2	7	4	0	0	1	0	1	1	1	0	0	1
3	34	3	0	0	1	0	2	1	0	0	0	1
2	13	0	12	0	1	0	0	1	1	0	0	1
3	12	0	12	0	1	0	0	1	1	0	0	1
3	6	2	0	0	1	0	0	1	1	0	1	0
3	7	0	5	0	1	0	1	1	1	0	1	0
3	16	3	5	0	1	0	1	1	0	0	0	1
3	6	4	5	0	1	0	0	1	1	1	0	0
3	44	3	12	0	1	0	0	1	1	0	0	1
3	10	1	5	0	1	0	2	1	1	0	0	1
0	6	5	0	0	1	0	0	1	1	1	0	0
3	9	3	0	0	1	0	0	1	1	1	0	0
3	6	3	5	0	1	0	0	1	1	0	1	0
2	12	3	5	0	1	0	0	1	1	0	0	1
3	12	2	0	0	1	0	1	1	1	0	1	0
3	3	5	0	0	1	0	0	1	1	0	1	0
3	50	5	0	0	1	0	2	1	0	1	0	0
3	12	0	0	0	1	0	2	1	0	0	1	0
0	15	0	12	0	1	0	0	1	1	0	0	1
0	15	1	10	0	1	0	2	1	1	0	1	0
3	12	3	0	0	1	0	1	1	1	1	0	0
3	30	1	12	0	1	0	0	1	0	1	0	0
0	15	2	10	0	1	0	0	1	1	1	0	0
3	6	0	0	0	1	0	1	1	1	0	1	0
2	12	3	0	0	1	0	0	1	1	1	0	0
2	6	0	0	0	1	0	2	1	1	0	1	0
3	9	1	0	0	1	0	1	1	1	0	1	0
3	12	2	5	0	1	0	0	1	1	0	1	0
2	22	2	12	0	1	0	1	1	1	0	0	1
2	25	0	12	0	1	0	0	1	0	0	0	1
2	6	0	5	0	1	0	0	1	1	0	1	0
2	17	2	5	0	1	0	1	1	1	1	0	0
3	42.5	2	5	0	1	0	1	1	1	0	0	1
3	5	3	0	0	1	0	0	1	1	0	0	1
2	10	2	5	0	1	0	0	0	1	1	0	0
2	11	0	12	0	1	0	1	1	1	0	1	0
3	22	1	10	0	1	0	2	1	0	0	0	1
2	8	1	0	0	1	0	1	1	1	0	1	0
3	6	1	5	0	1	0	1	1	1	1	0	0
3	13	3	0	0	1	0	0	1	1	0	0	1
3	5	0	5	0	1	0	1	1	1	1	0	0
2	14	1	12	0	1	0	1	1	1	0	0	1
2	8	0	0	0	1	0	0	1	1	0	1	0
3	8	2	10	0	1	0	0	1	1	1	0	0
2	10	1	12	0	1	0	0	1	1	1	0	0
3	12	4	0	0	1	0	1	1	1	1	0	0
3	6	1	10	0	1	0	1	1	1	0	1	0
2	8	2	5	0	1	0	1	1	1	1	0	0
3	17	2	10	0	1	0	1	1	0	0	0	1
2	20	1	17	0	1	0	1	1	1	0	0	1
3	30	1	12	0	1	0	0	1	1	0	0	1
0	22	2	10	0	1	0	2	1	1	0	0	1
2	3.5	4	0	0	1	0	0	1	1	1	0	0
2	30	1	16	0	1	0	2	1	0	0	0	1
2	25	0	10	0	1	0	1	1	1	0	0	1
0	25	2	12	0	1	0	3	1	1	0	0	1
0	6	0	5	0	1	0	0	1	0	1	0	0
0	12	4	5	0	1	0	0	1	1	0	0	1
0	20	1	12	0	1	0	0	0	1	0	0	1
0	15	1	10	0	1	0	1	1	0	1	0	0
0	12	3	5	0	1	0	1	1	1	0	0	1
0	12	3	5	0	1	0	0	1	1	1	0	0
0	7	5	12	0	1	0	0	1	1	0	0	1
0	20	1	0	0	1	0	0	1	1	0	1	0
0	10	2	0	0	1	0	1	1	1	1	0	0
0	12	2	10	0	1	0	0	1	1	0	1	0
0	10	1	10	0	1	0	2	1	1	0	1	0
0	50	3	12	0	1	0	0	1	1	0	0	1
0	9	1	5	0	1	0	0	1	1	1	0	0
2	8	3	0	0	1	0	0	1	1	1	0	0
2	7	5	5	0	1	0	1	1	1	1	0	0
2	6	3	0	0	1	0	0	1	1	1	0	0
2	11	5	5	0	1	0	0	1	1	1	0	0
2	8	5	0	0	1	0	0	1	1	1	0	0
2	15	2	5	0	1	0	1	1	1	1	0	0
2	18	0	12	0	1	0	0	1	1	0	0	1
2	16	3	12	0	1	0	0	1	1	1	0	0
2	48	1	12	0	1	0	2	1	0	1	0	0
2	13	0	5	0	1	0	1	1	1	0	1	0
2	14	1	5	0	1	0	1	1	1	0	0	1
2	50	0	12	0	1	0	6	1	0	0	0	1
2	20	0	12	0	1	0	0	1	0	0	0	1
2	14	1	5	0	1	0	0	1	1	0	0	1
2	20	0	10	0	1	0	1	1	0	0	1	0
1	14.5	0	10	0	1	0	1	1	1	0	1	0
3	7	2	5	0	1	0	0	1	1	0	1	0
3	16	4	12	0	1	0	0	1	0	0	0	1
3	8	1	0	0	1	0	1	1	1	0	1	0
3	7	1	2	0	1	0	0	1	1	1	0	0
3	14	1	2	0	1	0	2	1	1	1	0	0
3	6	0	10	0	1	0	0	1	1	0	1	0
2	22	3	16	0	1	0	1	1	0	0	0	1
3	15	3	10	0	1	0	1	1	0	0	0	1
3	27	1	10	0	1	0	1	1	1	0	0	1
3	15	1	5	0	1	0	1	1	1	1	0	0
3	15	0	5	0	1	0	0	1	0	1	0	0
3	25	4	5	0	1	0	0	1	1	1	0	0
2	16	3	10	0	1	0	2	1	1	0	0	1
0	7	0	10	0	1	0	0	1	1	1	0	0
3	4	1	5	0	1	0	1	1	1	0	0	1
2	10	0	5	0	1	0	2	1	1	1	0	0
2	14	1	5	0	1	0	1	1	1	1	0	0
3	5	2	0	0	1	0	0	1	1	0	1	0
2	19	2	10	0	1	0	1	1	1	0	0	1
2	6	0	5	0	1	0	2	1	1	1	0	0
2	26	0	10	0	1	0	0	1	0	1	0	0
2	12	0	10	0	1	0	2	1	1	0	0	1
3	10	1	0	0	1	0	0	1	1	0	0	1
2	10	2	5	0	1	0	1	1	1	0	0	1
3	8	0	10	0	1	0	1	1	1	1	0	0
3	18	3	12	0	1	0	0	1	1	1	0	0
3	7	1	0	0	1	0	1	1	1	0	1	0
3	5	4	0	0	1	0	0	1	1	1	0	0
3	8	2	0	0	1	0	0	1	0	1	0	0
2	7	1	10	0	1	0	1	0	1	0	0	1
2	6	4	0	0	1	0	0	1	1	0	1	0
2	8	0	5	0	1	0	2	1	0	0	1	0
2	15	0	10	0	1	0	0	1	0	0	0	1
2	10	1	10	0	1	0	1	1	1	0	1	0
2	10	1	5	0	1	0	0	0	1	1	0	0
2	12	3	10	0	1	0	0	1	1	1	0	0
3	6	2	5	0	1	0	0	1	1	1	0	0
3	6	4	0	0	1	0	0	1	1	0	1	0
3	10	0	10	0	1	0	1	1	1	0	0	1
3	20	1	10	0	1	0	1	1	1	0	1	0
3	16	1	0	0	1	0	3	1	0	0	0	1
3	12	4	0	0	1	0	0	1	1	1	0	0
3	9	0	5	0	1	0	0	1	1	0	1	0
3	20	2	10	0	1	0	2	1	1	1	0	0
3	21	1	5	0	1	0	0	1	1	0	0	1
3	6	1	0	0	1	0	1	1	1	0	1	0
3	17	2	0	0	1	0	0	1	1	0	1	0
3	20	0	5	0	1	0	0	1	1	0	0	1
3	20	2	5	0	1	0	0	1	1	1	0	0
3	9	2	0	0	1	0	1	1	1	1	0	0
3	10	1	10	0	1	0	1	1	1	0	1	0
3	6.666	2	0	0	1	0	0	1	1	1	0	0
3	12	3	0	0	1	0	1	1	1	1	0	0
3	80	5	5	0	1	0	1	1	0	0	0	1
3	25	0	10	0	1	0	0	1	1	0	0	1
3	17	0	5	0	1	0	2	1	0	1	0	0
3	15	0	16	0	1	0	0	1	1	1	0	0
3	15	2	0	0	1	0	2	1	0	0	1	0
3	12.5	0	5	0	1	0	1	0	0	0	1	0
3	10	2	0	0	1	0	0	1	0	0	0	1
3	15	2	0	0	1	0	1	1	0	0	0	1
3	25	2	16	0	1	0	0	1	1	0	0	1
3	32	0	10	0	1	0	1	1	1	0	1	0
3	7	2	5	0	1	0	0	1	1	1	0	0
3	6	4	0	0	1	0	0	1	1	0	1	0
3	11	3	0	0	1	0	0	1	0	1	0	0
3	11	3	0	0	1	0	0	1	0	1	0	0
3	9	1	0	0	1	0	0	1	1	0	1	0
3	9	1	0	0	1	0	2	1	1	0	1	0
3	17.5	0	10	0	1	0	3	1	0	1	0	0
1	80	1	12	0	1	0	1	1	0	0	0	1
1	12	0	5	0	1	0	0	0	1	1	0	0
1	12	1	5	0	1	0	1	1	1	0	1	0
1	10	0	10	0	1	0	1	1	1	0	1	0
1	8	1	0	0	1	0	1	0	1	0	1	0
1	12	3	0	0	1	0	0	1	1	0	1	0
1	15	3	0	0	1	0	0	1	1	1	0	0
1	25	0	12	0	1	0	0	1	0	0	0	1
1	6	2	0	0	1	0	0	1	1	0	1	0
1	28	4	0	0	1	0	1	1	0	1	0	0
1	12	0	5	0	1	0	1	1	1	0	1	0
1	15	1	12	0	1	0	1	1	1	0	0	1
1	30	2	16	0	1	0	0	1	1	0	0	1
1	8	1	0	0	1	0	1	1	1	0	1	0
1	12	0	10	0	1	0	0	0	1	1	0	0
1	15	2	5	0	1	0	0	1	1	0	0	1
1	20	2	5	0	1	0	1	1	0	0	0	1
1	15	0	12	0	1	0	1	1	1	0	0	1
1	50	1	5	0	1	0	1	1	0	1	0	0
1	15	0	10	0	1	0	1	1	0	0	0	1
1	18	0	5	0	1	0	0	0	1	1	0	0
1	16	3	5	0	1	0	0	1	1	1	0	0
1	9	2	10	0	1	0	1	1	1	0	1	0
1	8	2	0	0	1	0	0	0	1	0	1	0
1	9	1	0	0	1	0	1	1	1	0	1	0
1	15	3	0	0	1	0	1	1	0	1	0	0
1	8	1	5	0	1	0	1	1	1	0	1	0
1	8	3	5	0	1	0	1	1	0	0	1	0
1	13	0	0	0	1	0	1	1	0	0	1	0
1	6	0	10	0	1	0	1	1	1	0	0	1
1	8	2	5	0	1	0	0	1	1	0	1	0
1	8	0	5	0	1	0	0	0	1	1	0	0
1	7	1	0	0	1	0	0	1	1	0	1	0
1	9	0	5	0	1	0	1	1	1	0	1	0
1	15	1	0	0	1	0	0	1	0	0	0	1
1	10	0	10	0	1	0	0	1	1	0	0	1
1	15	2	5	0	1	0	0	1	1	0	1	0
1	20	3	0	0	1	0	0	1	0	1	0	0
1	8	1	5	0	1	0	0	1	1	0	1	0
1	15	4	5	0	1	0	1	1	0	1	0	0
1	7	3	0	0	1	0	0	1	1	0	1	0
1	8	1	5	0	1	0	0	1	1	1	0	0
1	20	0	12	0	1	0	0	0	1	0	0	1
1	16	1	16	0	1	0	1	1	1	0	0	1
1	8	2	5	0	1	0	0	1	0	0	0	1
0	10	4	5	0	1	0	0	1	1	0	1	0
0	15	0	5	0	1	0	0	1	1	0	1	0
0	8	1	0	0	1	0	1	1	1	0	1	0
0	36	1	16	0	1	0	1	1	1	0	0	1
0	40	0	12	0	1	0	2	1	0	0	0	1
0	35	2	12	0	1	0	0	1	1	0	0	1
0	350	4	5	0	1	0	2	1	0	1	0	0
0	25	3	0	0	1	0	1	1	0	0	1	0
0	30	2	10	0	1	0	0	1	1	0	0	1
0	25	2	10	0	1	0	0	1	1	0	0	1
0	20	1	5	0	1	0	1	1	1	0	0	1
0	35	2	12	0	1	0	0	1	1	1	0	0
0	60	0	10	0	1	0	1	1	0	1	0	0
0	40	1	5	0	1	0	1	1	0	1	0	0
0	25	3	5	0	1	0	1	1	0	1	0	0
0	20	1	16	0	1	0	0	1	1	0	0	1
0	50	4	5	0	1	0	1	1	0	1	0	0
0	7	3	0	0	1	0	0	1	1	1	0	0
0	15	1	5	0	1	0	2	1	1	0	0	1
0	25	2	0	0	1	0	1	1	0	1	0	0
0	25	1	12	0	1	0	1	0	0	0	0	1
0	30	3	10	0	1	0	0	1	1	0	0	1
0	6	2	0	0	1	0	0	1	1	0	1	0
0	25	4	5	0	1	0	1	1	0	1	0	0
0	25	3	10	0	1	0	0	1	1	0	0	1
0	8	0	10	0	1	0	0	1	1	0	1	0
0	6	1	0	0	1	0	0	1	1	0	1	0
0	20	2	5	0	1	0	0	1	0	0	0	1
0	30	3	5	0	1	0	1	1	0	0	0	1
0	15	2	5	0	1	0	1	1	1	1	0	0
0	7	1	0	0	1	0	1	1	1	0	1	0
0	10	2	5	0	1	0	0	1	1	0	1	0
0	20	3	10	0	1	0	0	1	1	0	0	1
0	23	1	12	0	1	0	1	1	0	0	0	1
0	25	2	10	0	1	0	0	1	1	0	0	1
0	25	0	16	0	1	0	0	1	0	0	0	1
0	6	3	5	0	1	0	0	1	1	1	0	0
0	20	4	0	0	1	0	1	1	0	1	0	0
0	30	1	16	0	1	0	0	1	0	0	0	1
0	8	2	5	0	1	0	0	1	1	0	1	0
0	18	3	10	0	1	0	0	1	1	0	1	0
0	16	4	5	0	1	0	0	1	0	1	0	0
0	10	2	10	0	1	0	0	1	1	1	0	0
0	21	1	16	0	1	0	0	1	0	0	0	1
0	20	0	12	0	1	0	1	1	0	0	0	1
0	12	1	16	0	1	0	1	1	1	0	0	1
0	16	2	16	0	1	0	0	1	1	0	0	1
0	12	1	12	0	1	0	1	1	1	0	0	1
0	8	3	5	0	1	0	0	1	1	1	0	0
0	15	2	12	0	1	0	0	1	1	0	0	1
2	15	0	12	0	1	0	1	1	1	0	0	1
3	6	0	0	0	1	0	1	1	1	0	1	0
3	6	1	0	0	1	0	1	1	1	0	1	0
3	8	2	5	0	1	0	0	1	1	0	0	1
0	20	0	12	0	1	0	0	1	1	0	0	1
0	30	2	10	0	1	0	0	1	0	1	0	0
0	20	2	12	0	1	0	0	1	1	0	0	1
2	8	1	5	0	1	0	1	1	1	1	0	0
2	15	4	0	0	1	0	1	1	0	1	0	0
2	25	0	10	0	1	0	0	1	0	0	0	1
2	10	1	5	0	1	0	1	1	1	0	0	1
2	12	2	10	0	1	0	0	1	1	0	0	1
2	22	4	0	0	1	0	1	1	0	1	0	0
1	7.3	3	5	0	0	0	1	1	0	1	0	0
1	35	3	5	0	0	0	1	1	0	0	0	1
1	12	4	10	0	0	0	1	1	1	0	0	0
1	11	2	10	0	0	0	1	1	0	0	1	0
1	80	1	5	0	0	0	1	1	0	1	0	0
1	10	3	0	0	0	0	0	1	1	0	1	0
1	4	1	0	0	0	0	0	0	1	0	1	0
1	22	0	10	0	0	0	1	1	0	0	0	1
1	25	3	10	0	0	0	1	1	0	1	0	0
1	4.3	0	0	0	0	0	0	0	1	0	1	0
1	14	0	0	0	0	0	2	1	1	1	0	0
1	10	3	12	0	0	0	0	1	1	1	0	0
1	6	1	0	0	0	0	2	1	1	1	0	0
1	8	1	5	0	0	0	1	1	0	1	0	0
1	30	1	10	0	0	0	0	1	1	0	0	1
1	6	3	5	0	0	0	0	1	1	0	0	1
1	7.5	4	5	0	0	0	0	1	1	0	0	1
1	9	0	5	0	0	0	1	1	1	0	0	1
1	8	1	5	0	0	0	1	1	0	0	0	1
1	7	1	10	0	0	0	1	1	0	0	1	0
1	9	0	16	0	0	0	1	1	0	0	0	1
1	6	1	0	0	0	0	2	1	1	0	1	0
2	8	4	5	0	0	0	0	1	0	0	1	0
3	4.5	1	5	0	0	0	2	1	1	1	0	0
2	6	2	0	0	0	0	0	1	1	0	0	1
2	4	2	5	0	0	0	1	1	0	1	0	0
0	20	2	12	0	0	0	0	1	0	0	0	1
3	12	1	5	0	0	0	2	1	1	0	0	1
2	12	0	12	0	0	0	0	1	1	0	0	1
2	8	1	5	0	0	0	3	1	0	0	0	1
2	12	1	0	0	0	0	1	1	0	1	0	0
0	7	0	12	0	0	0	0	1	1	0	0	1
2	5	3	0	0	0	0	1	1	0	1	0	0
3	7	2	0	0	0	0	2	1	0	0	1	0
2	7	2	0	0	0	0	0	1	1	0	1	0
0	40	0	10	0	0	0	0	0	0	0	0	1
2	7	0	5	0	0	0	2	1	0	0	0	1
3	4	3	5	0	0	0	1	1	0	0	0	1
3	8	0	10	0	0	0	2	1	1	0	0	1
2	10	3	0	0	0	0	3	1	0	0	1	0
2	6	1	10	0	0	0	2	1	0	0	0	1
1	7	1	10	0	0	0	1	1	0	1	0	0
1	4	3	0	0	0	0	0	1	0	0	1	0
3	10	2	0	0	0	0	1	1	1	0	0	1
3	10	1	5	0	0	0	1	1	1	0	0	1
1	15	1	12	0	0	0	0	1	1	0	0	1
1	9	2	10	0	0	0	0	0	0	0	0	1
3	7	2	5	0	0	0	1	1	0	0	1	0
2	3.8	2	0	0	0	0	1	1	1	0	1	0
0	10	0	5	0	0	0	2	1	1	0	1	0
3	10	2	5	0	0	0	1	1	1	0	1	0
3	10	3	5	0	0	0	3	1	0	1	0	0
3	5	2	5	0	0	0	1	1	0	0	0	1
0	6	0	5	0	0	0	2	1	0	1	0	0
3	4.5	3	0	0	0	0	1	1	1	1	0	0
0	12	3	5	0	0	0	2	1	0	1	0	0
3	6	0	10	0	0	0	2	0	1	0	0	1
0	4.5	3	0	0	0	0	0	0	1	1	0	0
0	10	2	5	0	0	0	1	1	0	0	0	1
3	30	2	12	0	0	0	0	1	0	0	0	1
0	7	0	12	0	0	0	0	1	0	0	0	1
3	8	1	5	0	0	0	0	1	0	0	1	0
0	3	0	5	0	0	0	0	0	0	0	0	1
2	6	1	5	0	0	0	0	1	0	0	1	0
2	4	1	0	0	0	0	0	1	1	0	1	0
2	8	5	0	0	0	0	0	1	0	0	1	0
0	5	0	5	0	0	0	0	1	1	1	0	0
3	6	0	10	0	0	0	0	1	0	1	0	0
3	8	0	10	0	0	0	0	1	0	0	1	0
2	12	0	0	0	0	0	0	1	0	0	1	0
0	5	0	10	0	0	0	0	1	0	1	0	0
0	8	0	10	0	0	0	0	1	1	1	0	0
3	30	0	12	0	0	0	0	1	0	0	1	0
2	12	0	12	0	0	0	0	1	0	1	0	0
1	10	2	5	0	0	0	0	1	0	0	0	1
2	4	0	5	0	0	0	0	1	0	0	1	0
2	3	2	5	0	0	0	0	1	0	0	0	1
0	7	1	10	0	0	0	0	1	1	0	0	1
2	3	0	10	0	0	0	0	1	0	1	0	0
2	3	1	0	0	0	0	0	1	0	1	0	0
1	20	0	5	0	0	0	0	1	0	0	0	1
1	5	5	5	0	0	0	0	1	0	1	0	0
1	3	0	0	0	0	0	0	1	1	0	1	0
1	15	0	10	0	0	0	0	1	0	0	0	1
1	10	2	5	0	0	0	0	1	1	1	0	0
1	10	1	0	0	0	0	0	1	1	1	0	0
1	15	0	16	0	0	0	0	1	1	0	0	1
1	8	1	10	0	0	0	0	1	0	0	0	1
1	14	1	10	0	0	0	0	1	0	1	0	0
1	4	0	10	0	0	0	1	1	0	0	1	0
1	13	1	10	0	0	0	0	1	1	0	0	1
1	15	2	10	0	0	0	1	1	1	0	0	1
1	10	2	5	0	0	0	0	1	1	0	0	1
1	25	3	12	0	0	0	1	1	0	0	0	1
1	5	1	5	0	0	0	1	1	0	0	0	1
1	6	5	5	0	0	0	0	1	1	0	0	1
1	7	1	10	0	0	0	2	1	1	0	1	0
1	30	1	10	0	0	0	1	1	1	0	0	1
1	8	1	5	0	0	0	1	1	0	0	0	1
2	5	2	5	0	0	0	0	1	0	0	0	1
2	4	1	5	0	0	0	2	1	1	1	0	0
2	5	2	0	0	0	0	1	0	0	0	1	0
2	5	0	0	0	0	0	2	0	0	0	1	0
2	5	1	0	0	0	0	1	0	0	0	1	0
0	4.5	5	0	0	0	0	0	0	1	0	1	0
1	10	2	0	0	0	0	2	1	1	1	0	0
3	3	1	5	0	0	0	1	1	0	1	0	0
2	4	4	0	0	0	0	1	0	0	0	1	0
2	10	2	12	0	0	0	1	1	1	0	0	1
2	5	1	5	0	0	0	2	1	0	0	0	1
2	19	0	12	0	0	0	0	1	1	0	0	1
3	10	1	5	0	0	0	0	1	0	0	0	1
3	25	0	5	0	0	0	1	1	0	0	0	1
2	6	1	10	0	0	0	2	1	1	0	0	1
2	80	3	10	0	0	0	0	1	0	0	0	1
2	30	2	10	0	0	0	0	1	0	0	0	1
3	10	1	10	0	0	0	2	1	1	0	0	1
0	30	1	12	0	0	0	3	1	0	0	0	1
3	18	1	5	0	0	0	1	1	0	0	1	0
0	8	0	0	0	0	0	1	1	1	0	1	0
0	5	2	5	0	0	0	1	1	0	0	0	1
3	6	2	5	0	0	0	1	1	1	0	0	1
2	8	2	0	0	0	0	1	1	1	0	1	0
2	8	1	5	0	0	0	2	1	0	0	1	0
0	4	3	0	0	0	0	1	1	1	0	0	1
0	10	1	10	0	0	0	1	1	1	0	0	1
2	8	0	10	0	0	0	1	1	1	0	0	1
2	4	2	5	0	0	0	1	1	0	1	0	0
2	15	1	5	0	0	0	2	1	1	0	0	1
0	8	0	10	0	0	0	0	1	1	0	1	0
3	10	1	0	0	0	0	3	1	0	0	0	1
2	8	1	0	0	0	0	1	1	0	0	1	0
1	5	1	0	0	0	0	0	1	1	0	0	1
0	5	1	10	0	0	0	1	1	1	0	0	1
0	15	1	12	0	0	0	2	1	0	0	0	1
3	11	0	10	0	0	0	1	1	0	0	0	1
1	10	3	5	0	0	0	2	1	0	0	0	1
0	8	1	5	0	0	0	1	1	1	0	0	1
2	10	0	5	0	0	0	1	1	1	0	0	1
2	12	1	10	0	0	0	1	1	0	0	0	1
2	30	2	5	0	0	0	1	1	0	0	0	1
3	12	1	10	0	0	0	2	1	1	0	0	1
0	25	1	5	0	0	0	3	1	0	0	0	1
3	30	1	10	0	0	0	0	1	0	0	0	1
2	12	4	12	0	0	0	0	1	1	0	0	1
2	7	5	5	0	0	0	2	1	0	1	0	0
2	4	3	10	0	0	0	1	1	1	0	1	0
2	15	0	10	0	0	0	1	1	0	0	1	0
0	16	2	12	0	0	0	2	1	1	0	0	1
1	10	1	10	0	0	0	2	1	1	0	0	1
3	10	2	10	0	0	0	1	1	1	1	0	0
2	10	2	10	0	0	0	0	1	0	0	0	1
0	6	0	10	0	0	0	4	1	0	0	0	1
2	10	3	12	0	0	0	1	1	0	0	1	0
3	10	2	0	0	0	0	1	1	1	0	0	1
0	50	0	17	0	0	0	1	1	0	0	0	1
2	15	2	10	0	0	0	2	1	1	0	0	1
3	12	4	12	0	0	0	0	1	1	0	0	1
0	15	1	10	0	0	0	2	1	0	0	1	0
1	12	1	10	0	0	0	0	1	0	0	0	1
2	6	4	10	0	0	0	0	1	1	0	0	1
1	3.5	3	0	0	0	0	0	1	0	0	0	1
0	7	3	5	0	0	0	0	1	0	0	0	1
1	12	2	10	0	0	0	1	1	1	0	0	1
3	15	2	10	0	0	0	0	1	1	0	0	1
1	12	1	12	0	0	0	0	1	1	0	0	1
0	12	4	5	0	0	0	0	1	1	0	0	1
0	25	0	5	0	0	0	1	1	0	0	0	1
0	16	3	0	0	0	0	0	1	0	0	1	0
0	8	4	0	0	0	0	2	1	0	0	1	0
0	18	1	12	0	0	0	0	1	0	0	0	1
3	7	2	10	0	0	0	0	1	1	1	0	0
1	3	1	0	0	0	0	0	0	1	0	1	0
1	15	0	10	0	0	0	0	1	0	0	1	0
1	20	3	10	0	0	0	0	1	1	0	0	1
1	2	2	5	0	0	0	1	1	1	0	1	0
1	20	3	16	0	0	0	1	1	0	0	0	1
1	20	0	10	0	0	0	0	1	0	1	0	0
1	7	1	0	0	0	0	1	1	1	1	0	0
1	10	1	5	0	0	0	1	0	0	0	0	1
1	6	1	10	0	0	0	1	0	1	1	0	0
1	25	1	12	0	0	0	1	1	1	0	1	0
1	45	1	10	0	0	0	0	1	0	0	0	1
1	10	4	10	0	0	0	1	0	1	0	0	1
1	9	1	0	0	0	0	3	1	1	1	0	0
1	5.5	0	5	0	0	0	0	1	0	1	0	0
2	5.5	3	10	0	0	0	1	1	1	0	0	1
2	9.5	2	10	0	0	0	0	1	1	0	0	1
2	7	3	0	0	0	0	1	1	0	1	0	0
2	6	3	10	0	0	0	0	1	0	0	0	1
2	8	1	10	0	0	0	0	1	0	0	0	1
2	14	2	5	0	0	0	1	1	1	1	0	0
0	20	1	5	0	0	0	3	1	0	0	0	1
0	11	1	0	0	0	0	3	1	0	0	0	1
2	9	2	10	0	0	0	0	1	0	0	0	1
2	6	2	5	0	0	0	0	1	1	0	1	0
2	20	0	10	0	0	0	3	1	0	0	0	1
0	10	2	0	0	0	0	3	1	0	1	0	0
0	16	2	16	0	0	0	1	1	0	0	0	1
2	4.5	1	10	0	0	0	0	1	1	1	0	0
2	8	1	5	0	0	0	0	1	0	0	0	1
2	6	1	0	0	0	0	1	1	1	0	1	0
2	8.5	3	0	0	0	0	2	1	0	0	1	0
0	6	2	10	0	0	0	0	1	1	0	0	1
2	10	4	10	0	0	0	0	1	0	1	0	0
2	8	4	0	0	0	0	2	1	1	1	0	0
0	8	1	5	0	0	0	1	1	0	0	0	1
0	8	1	5	0	0	0	1	1	1	0	1	0
2	16	1	12	0	0	0	2	1	0	0	0	1
2	15	1	5	0	0	0	1	1	1	0	1	0
2	10	3	0	0	0	0	1	1	0	0	1	0
2	12.7	0	10	0	0	0	2	1	0	0	0	1
2	25	0	12	0	0	0	1	1	0	0	0	1
2	30	0	17	0	0	0	0	1	1	0	0	1
0	20	4	10	0	0	0	1	1	0	1	0	0
2	10	1	5	0	0	0	1	1	0	0	1	0
2	10	1	10	0	0	0	2	1	0	0	1	0
2	6	1	10	0	0	0	1	0	0	0	1	0
2	9	3	0	0	0	0	1	0	0	0	1	0
2	7	4	0	0	0	0	0	1	0	1	0	0
1	10	4	0	0	0	0	1	1	0	1	0	0
1	13	1	5	0	0	0	1	1	1	1	0	0
1	13	1	10	0	0	0	1	1	1	0	0	1
1	15	4	10	0	0	0	0	1	1	0	0	1
1	6	3	5	0	0	0	2	1	0	1	0	0
1	12	2	5	0	0	0	2	1	0	0	0	1
1	8	1	17	0	0	0	0	1	1	0	0	1
1	3	3	0	0	0	0	0	1	1	0	1	0
1	14	2	10	0	0	0	0	1	0	0	0	1
1	13	1	16	0	0	0	1	1	0	1	0	0
1	10	0	16	0	0	0	1	1	0	0	0	1
1	6	1	5	0	0	0	1	1	0	1	0	0
1	12	4	10	0	0	0	0	1	1	0	0	1
1	20	1	5	0	0	0	1	1	0	0	0	1
1	10	3	0	0	0	0	0	1	0	0	0	1
1	5	3	0	0	0	0	2	0	1	0	1	0
1	6	3	12	0	0	0	1	1	1	0	0	1
1	3	0	5	0	0	0	1	1	1	1	0	0
1	9	1	5	0	0	0	1	1	1	0	1	0
1	7	3	10	0	0	0	0	1	0	0	0	1
1	10	4	0	0	0	0	4	1	0	0	0	1
1	13	0	10	0	0	0	1	1	0	1	0	0
1	17	2	10	0	0	0	2	1	0	0	0	1
1	15	0	10	0	0	0	0	1	0	0	1	0
1	20	0	5	0	0	0	1	1	0	0	1	0
1	30	0	12	0	0	0	1	1	0	1	0	0
1	6	1	10	0	0	0	0	1	1	0	0	1
1	6	0	10	0	0	0	0	1	1	0	0	1
1	9	0	5	0	0	0	1	0	1	0	0	1
1	35	2	10	0	0	0	1	1	0	0	0	1
1	4	3	5	0	0	0	0	1	1	1	0	0
1	10	2	10	0	0	0	0	1	1	1	0	0
1	6	4	10	0	0	0	0	1	1	0	0	1
1	20	1	5	0	0	0	0	1	1	0	0	1
1	6	1	0	0	0	0	1	1	0	0	0	1
1	18	2	5	0	0	0	1	1	1	0	0	1
1	10	0	10	0	0	0	1	1	1	0	1	0
1	4	1	5	0	0	0	2	1	1	0	1	0
1	12	2	10	0	0	0	1	1	1	0	0	1
3	5	2	5	0	0	0	1	1	0	0	1	0
3	18	1	10	0	0	0	1	1	1	0	0	1
3	5	2	5	0	0	0	1	1	0	1	0	0
3	40	2	10	0	0	0	0	1	0	0	0	1
3	25	1	16	0	0	0	3	1	0	0	0	1
3	45	0	5	0	0	0	4	1	0	0	0	1
3	8	1	10	0	0	0	1	1	1	0	0	1
3	10	0	5	0	0	0	2	1	1	0	0	1
3	3.5	2	0	0	0	0	0	1	1	0	1	0
3	8	2	10	0	0	0	0	1	1	0	1	0
3	30	1	10	0	0	0	2	1	0	0	0	1
3	10	4	0	0	0	0	2	1	0	0	0	1
3	6	3	0	0	0	0	0	1	1	1	0	0
3	4.5	2	0	0	0	0	1	1	1	0	0	1
3	6.2	3	0	0	0	0	2	1	0	0	1	0
3	16	2	5	0	0	0	2	1	0	0	0	1
3	8	3	5	0	0	0	3	1	0	1	0	0
3	50	1	5	0	0	0	1	1	1	0	0	1
2	7	1	0	0	0	0	2	1	0	1	0	0
2	20	0	5	0	0	0	1	1	1	0	0	1
2	50	1	10	0	0	0	1	1	0	0	0	1
2	16	0	5	0	0	0	4	1	0	0	1	0
2	3	2	0	0	0	0	0	0	1	0	0	1
0	27	1	10	0	0	0	1	1	1	0	1	0
0	20	2	10	0	0	0	1	1	0	0	1	0
2	8	0	10	0	0	0	0	1	1	0	0	1
2	50	1	10	0	0	0	1	1	0	0	0	1
2	5	2	10	0	0	0	1	1	1	0	0	1
2	14	2	0	0	0	0	1	1	1	0	0	1
2	20	1	5	0	0	0	0	1	0	0	0	1
2	80	1	5	0	0	0	1	1	1	0	0	1
0	14	1	10	0	0	0	1	1	0	0	1	0
2	12	0	10	0	0	0	0	1	0	0	1	0
2	20	1	10	0	0	0	2	1	0	0	0	1
2	15.5	0	10	0	0	0	0	1	0	0	0	1
2	5	1	0	0	0	0	2	1	1	0	1	0
2	30	1	10	0	0	0	2	1	0	0	0	1
0	5	1	5	0	0	0	2	1	1	1	0	0
2	5	0	5	0	0	0	0	1	1	0	1	0
2	15	3	10	0	0	0	0	1	1	0	0	1
2	15	0	5	0	0	0	0	1	1	0	0	1
0	30	1	16	0	0	0	0	1	1	0	0	1
2	10	5	0	0	0	0	0	1	0	0	0	1
2	4	1	0	0	0	0	2	1	1	1	0	0
0	5	3	5	0	0	0	0	1	0	1	0	0
0	20	2	12	0	0	0	1	1	1	0	0	1
0	17	1	0	0	0	0	2	1	0	0	0	1
2	2	2	0	0	0	0	0	0	1	0	0	1
2	28	5	16	0	0	0	1	1	0	0	0	1
2	14	4	5	0	0	0	0	1	0	0	0	1
2	15	0	10	0	0	0	1	1	0	0	0	1
0	30	1	17	0	0	0	1	1	0	0	0	1
2	13.5	1	5	0	0	0	1	1	0	0	0	1
2	15	2	10	0	0	0	1	1	0	0	0	1
0	12	0	5	0	0	0	0	1	0	0	0	1
2	8	1	5	0	0	0	2	1	1	1	0	0
2	6	1	0	0	0	0	0	1	1	1	0	0
0	4.5	1	5	0	0	0	0	1	1	1	0	0
0	10	1	12	0	0	0	0	1	0	0	0	1
2	100	1	16	0	0	0	2	1	0	0	0	1
2	35	2	5	0	0	0	1	1	0	1	0	0
0	8	1	0	0	0	0	1	1	1	0	1	0
2	12	2	12	0	0	0	2	1	1	0	0	1
0	12	2	5	0	0	0	2	1	1	0	1	0
0	45	0	10	0	0	0	0	1	0	0	1	0
2	6	0	5	0	0	0	2	1	1	0	0	1
0	4	3	5	0	0	0	1	1	0	0	1	0
1	30	1	12	0	0	0	1	1	1	0	0	1
1	8	0	10	0	0	0	2	1	1	1	0	0
1	25	2	5	0	0	0	0	1	0	1	0	0
1	10	0	0	0	0	0	1	1	1	1	0	0
1	7	2	5	0	0	0	0	1	1	1	0	0
1	20	1	10	0	0	0	1	0	1	0	0	1
1	9	3	0	0	0	0	0	1	1	1	0	0
1	8	2	0	0	0	0	0	1	1	1	0	0
